# Supplementary material for: Large-scale computational identification of regulatory SNPs with rSNP-MAPPER
Source: BMC Genomics. 2012 Jun 18;13(Suppl 4):S7. doi: 10.1186/1471-2164-13-S4-S7 (PMC3303742; doi:10.1186/1471-2164-13-S4-S7)
Supplement: Additional file 1 — rSNP-MAPPER results on the data provided by Andersen et al. Excel spreadsheet showing the results of rSNP-MAPPER analysis on 64 putative regulatory SNPs from Andersen et al [5]. [file 1471-2164-13-S4-S7-S1.xls]

## Sheet: Sheet1
SNP	Model	Factor	Strand	Chrom	Start	End	Score (bef)	Score (aft)	Change
rs28372960	MA0079	SP1	-	chr5	149736961	149736969	1.4	0	1.4
rs243866	M00112	CF1 / USP	-	chr16	55511536	55511544	4.8	0	4.8
rs243866	T01152	T3R-alpha1	+	chr16	55511535	55511542	0	3.2	3.2
rs243866	MA0063	Nkx2-5	+	chr16	55511531	55511537	1	0	1
rs9943582	M00444	VDR	-	chr11	57005058	57005072	4.9	0	4.9
rs9943582	M00933	Sp1	+	chr11	57005062	57005071	0	4.4	4.4
rs9943582	M00932	Sp1	-	chr11	57005060	57005070	0	4.3	4.3
rs9943582	M00649	MAZ	-	chr11	57005063	57005070	0	3.1	3.1
rs9943582	T00754	Sp1	+	chr11	57005062	57005069	0	2.2	2.2
rs9943582	MA0073	RREB1	+	chr11	57005061	57005080	0.4	1.9	1.5
rs9943582	MA0057	MZF1_5-13	-	chr11	57005059	57005067	0	1.2	1.2
rs689466	T00701	PTF1-beta	-	chr1	186650745	186650753	0	3.5	3.5
rs689466	T00204	E12	+	chr1	186650746	186650753	0	3.4	3.4
rs689466	M00712	myogenin	+	chr1	186650746	186650753	0	3.1	3.1
rs689466	MA0091	TAL1::TCF3	-	chr1	186650746	186650755	0	1.9	1.9
rs689466	M00913	MYB	-	chr1	186650745	186650752	1.7	0	1.7
rs689466	M00644	LBP-1	+	chr1	186650748	186650754	0	1.1	1.1
rs2077079	MA0066	PPARG	+	chr2	85895334	85895353	0	1.1	1.1
rs2077079	T00759	Sp1	+	chr2	85895336	85895343	0	1	1
rs2069709	T02918	TCF-4	+	chr12	68553702	68553709	3.1	0	3.1
rs2069709	T00349	HAP2	+	chr12	68553701	68553710	0	3	3
rs2069709	T00350	HAP3	+	chr12	68553701	68553710	0	3	3
rs2069709	MA0017	NR2F1	+	chr12	68553699	68553712	2.2	0	2.2
rs2069709	MA0010	br_Z1	-	chr12	68553702	68553714	0	1.5	1.5
rs2069709	MA0089	NFE2L1::MafG	-	chr12	68553700	68553704	0	1.3	1.3
rs934345	MA0106	TP53	+	chr18	49864859	49864878	0.8	4.7	3.9
rs934345	T00147	COUP	-	chr18	49864854	49864865	0	3.1	3.1
rs934345	MA0031	FOXD1	+	chr18	49864856	49864863	2.8	0	2.8
rs934345	M00007	Elk-1	+	chr18	49864858	49864872	2	0	2
rs934345	MA0001	AGL3	+	chr18	49864852	49864861	0	1.9	1.9
rs854572	M00143	Pax-5	-	chr7	94954675	94954702	0	3.8	3.8
rs854572	T05056	Max	+	chr7	94954691	94954696	0	3.5	3.5
rs854572	MA0059	MYC::MAX	-	chr7	94954689	94954699	0	2.8	2.8
rs854572	MA0059	MYC::MAX	+	chr7	94954688	94954698	0	2.7	2.7
rs854572	MA0058	MAX	-	chr7	94954690	94954698	0	2.3	2.3
rs854572	MA0093	USF1	-	chr7	94954690	94954696	0	1.5	1.5
rs8178822	T02384	Nkx2-2	+	chr17	64225525	64225532	6.2	0	6.2
rs8178822	M00474	FOXO1	+	chr17	64225526	64225538	0	5.3	5.3
rs8178822	T04203	FOXO1	+	chr17	64225528	64225535	0	5	5
rs8178822	M00472	FOXO4	-	chr17	64225525	64225535	0	4.7	4.7
rs8178822	MA0002	RUNX1	+	chr17	64225524	64225532	2.7	0	2.7
rs8178822	MA0044	HMG-1	+	chr17	64225527	64225535	0	2.7	2.7
rs8178822	MA0041	Foxd3	+	chr17	64225524	64225534	0	2	2
rs8178822	MA0023	dl_2	+	chr17	64225527	64225536	2	0	2
rs8178822	MA0021	Dof3	+	chr17	64225524	64225529	1.5	0	1.5
rs8177186	T03216	DEF:GLO	-	chr3	133465193	133465217	0	5.2	5.2
rs8177186	T01085	abaA	-	chr3	133465200	133465207	4.7	0	4.7
rs8177186	T02636	CBF1	-	chr3	133465193	133465204	0	4.3	4.3
rs7799039	MA0019	Ddit3::Cebpa	-	chr7	127878775	127878784	0	3.6	3.6
rs763110	T01114	C/EBPdelta	-	chr1	172627494	172627503	4.4	0	4.4
rs763110	MA0078	Sox17	+	chr1	172627493	172627499	0	4	4
rs763110	T00216	C/EBPgamma	-	chr1	172627494	172627503	3.8	0	3.8
rs763110	M00117	C/EBPbeta	+	chr1	172627495	172627505	3.2	0	3.2
rs763110	M00267	XFD-1	+	chr1	172627485	172627498	2.9	0	2.9
rs763110	T00581	C/EBPbeta	+	chr1	172627495	172627502	2.8	0	2.8
rs763110	M00453	IRF-7	+	chr1	172627482	172627497	2.3	0	2.3
rs763110	M00094	BR-C Z4	+	chr1	172627495	172627507	0	1.9	1.9
rs763110	MA0084	SRY	-	chr1	172627494	172627500	0	1.8	1.8
rs763110	MA0102	CEBPA	-	chr1	172627491	172627502	5.4	3.8	1.6
rs763110	MA0051	IRF2	+	chr1	172627481	172627498	6.5	4.9	1.6
rs763110	M00728	ROX1	-	chr1	172627491	172627499	1.5	0	1.5
rs763110	MA0102	CEBPA	+	chr1	172627495	172627506	1.3	0	1.3
rs763110	MA0013	br_Z4	+	chr1	172627495	172627505	0	1.2	1.2
rs705381	MA0006	Arnt::Ahr	+	chr7	94953946	94953950	1.6	0	1.6
rs705379	T02338	Sp3	+	chr7	94953887	94953900	5.5	0	5.5
rs705379	M00479	Alfin1	-	chr7	94953888	94953898	0	3.4	3.4
rs705379	M00008	Sp1	-	chr7	94953890	94953899	3.4	0	3.4
rs705379	MA0007	Ar	+	chr7	94953883	94953903	2.6	0	2.6
rs705379	M00720	CAC-binding protein	-	chr7	94953892	94953900	0	2.6	2.6
rs705379	MA0073	RREB1	+	chr7	94953886	94953905	0	2.5	2.5
rs705379	M00008	Sp1	-	chr7	94953885	94953894	0	2.4	2.4
rs705379	M00932	Sp1	-	chr7	94953889	94953899	5.8	4.5	1.3
rs705379	M00933	Sp1	+	chr7	94953886	94953895	5	3.8	1.2
rs705379	MA0057	MZF1_5-13	-	chr7	94953893	94953901	0	1.1	1.1
rs5742909	MA0066	PPARG	-	chr2	204732328	204732347	2.7	0	2.7
rs510317	T04297	Nkx6-1	-	chr13	113759736	113759765	5.8	0	5.8
rs4905475	M00720	CAC-binding protein	+	chr14	96721849	96721857	2.9	0	2.9
rs4905475	MA0057	MZF1_5-13	+	chr14	96721847	96721855	1.3	0	1.3
rs4794067	T05207	E2F-4:DP-2	-	chr17	45808823	45808833	0	5.2	5.2
rs4794067	M00651	NF-muE1	-	chr17	45808822	45808830	0	4.2	4.2
rs4794067	MA0088	znf143	-	chr17	45808817	45808836	1.4	0	1.4
rs4481157	MA0085	Su(H)	+	chr3	133464678	133464692	0	1.9	1.9
rs4481157	T05427	(unknown)	+	chr3	133464677	133464686	1.6	0	1.6
rs4481157	T05427	(unknown)	+	chr3	133464675	133464684	0	1.5	1.5
rs3806624	MA0072	RORA_2	+	chr3	27764613	27764624	4.7	0	4.7
rs3806624	M00157	RORalpha2	+	chr3	27764613	27764624	4.6	0	4.6
rs3806624	M00433	Hmx3 (Nkx5-1)	+	chr3	27764622	27764631	4	0	4
rs3806624	M00444	VDR	+	chr3	27764618	27764632	3.9	0	3.9
rs3761624	M00761	p53 decamer	+	chrX	12923665	12923684	0	6.5	6.5
rs3761624	T05705	(unknown)	+	chrX	12923674	12923688	3.8	0	3.8
rs3737412	M00407	RSRFC4	-	chr21	22652555	22652569	0	5.3	5.3
rs3737412	MA0091	TAL1::TCF3	+	chr21	22652553	22652562	4.8	0	4.8
rs3737412	MA0041	Foxd3	+	chr21	22652555	22652565	0	4.7	4.7
rs3737412	M00941	MEF-2	+	chr21	22652557	22652568	0	4.5	4.5
rs3737412	M00056	myogenin / NF-1	+	chr21	22652553	22652581	0	4.1	4.1
rs3737412	T05288	HNF-4alpha	-	chr21	22652548	22652562	3.4	0	3.4
rs3737412	MA0047	Foxa2	-	chr21	22652548	22652559	0	2.1	2.1
rs3737412	T00698	PR-beta	+	chr21	22652552	22652561	0	2	2
rs3737412	T01660	PR-alpha	+	chr21	22652552	22652561	0	2	2
rs3737412	MA0047	Foxa2	+	chr21	22652554	22652565	0	1.9	1.9
rs3737412	MA0010	br_Z1	-	chr21	22652555	22652567	1.9	0	1.9
rs2854744	T00673	NRF-1	+	chr7	45961072	45961082	4.7	0	4.7
rs2854744	M00650	MTF-1	+	chr7	45961070	45961083	4.5	0	4.5
rs2854744	M00652	Nrf-1	+	chr7	45961068	45961077	4	0	4
rs2854744	M00652	Nrf-1	-	chr7	45961072	45961081	3.8	0	3.8
rs2854744	T01197	NRF-1	+	chr7	45961072	45961082	3.4	0	3.4
rs2854744	M00962	AR	-	chr7	45961069	45961077	0	3.2	3.2
rs2854744	T00874	USF1	+	chr7	45961068	45961075	0	2.2	2.2
rs2854744	MA0059	MYC::MAX	-	chr7	45961066	45961076	0	2.1	2.1
rs2854744	M00717	Pax-8	-	chr7	45961073	45961080	0	1.5	1.5
rs2854744	MA0044	HMG-1	+	chr7	45961068	45961076	0	1.4	1.4
rs268682	MA0028	ELK1	-	chr19	40932037	40932043	2.1	0	2.1
rs25531	M00051	NF-kappaB (p50)	+	chr17	28564338	28564347	0	4.1	4.1
rs25531	T01923	(unknown)	+	chr17	28564338	28564346	0	2.7	2.7
rs25531	M00720	CAC-binding protein	+	chr17	28564341	28564349	2.1	0	2.1
rs25531	MA0105	NFKB1	+	chr17	28564337	28564347	0	1.9	1.9
rs25531	MA0107	RELA	+	chr17	28564337	28564346	0	1.7	1.7
rs25531	MA0073	RREB1	-	chr17	28564342	28564361	3.1	1.5	1.6
rs2333227	M00804	E2A	+	chr17	56358758	56358770	0	6.2	6.2
rs2333227	M00929	MyoD	-	chr17	56358752	56358767	0	5.6	5.6
rs2333227	M00973	E2A	+	chr17	56358758	56358765	0	4.7	4.7
rs2333227	M00060	Sn	-	chr17	56358755	56358765	0	4.6	4.6
rs2333227	M00712	myogenin	-	chr17	56358758	56358765	0	3.5	3.5
rs2333227	T00204	E12	-	chr17	56358758	56358765	0	3.1	3.1
rs2333227	MA0086	sna	-	chr17	56358758	56358763	0	1.9	1.9
rs2333227	T00489	Max-isoform2	+	chr17	56358758	56358763	0	1.4	1.4
rs2280788	T05427	(unknown)	+	chr17	34207403	34207412	0	1.6	1.6
rs2280788	T01469	Ik-1	-	chr17	34207402	34207425	5.5	7.1	1.6
rs2280788	T01470	Ik-2	-	chr17	34207402	34207425	5.5	7.1	1.6
rs2280788	MA0005	AG	-	chr17	34207398	34207408	1.4	0.1	1.3
rs20417	T05204	E2F-1:DP-1	-	chr1	186650318	186650327	5.7	0	5.7
rs20417	T05207	E2F-4:DP-2	-	chr1	186650316	186650326	5.5	0	5.5
rs20417	MA0065	PPARG::RXRA	+	chr1	186650319	186650335	0.3	5.6	5.3
rs20417	T05205	E2F-1:DP-2	-	chr1	186650320	186650327	5.1	0	5.1
rs20417	M00736	E2F-1:DP-1	-	chr1	186650320	186650327	4.6	0	4.6
rs20417	M00738	E2F-4:DP-1	-	chr1	186650320	186650327	4.6	0	4.6
rs20417	M00940	E2F-1	-	chr1	186650319	186650327	4.4	0	4.4
rs20417	M00737	E2F-1:DP-2	-	chr1	186650320	186650327	4.4	0	4.4
rs20417	M00050	E2F	-	chr1	186650320	186650327	4.4	0	4.4
rs20417	T01607	E2F-5	-	chr1	186650320	186650327	4.3	0	4.3
rs20417	M00739	E2F-4:DP-2	-	chr1	186650320	186650327	4.3	0	4.3
rs20417	T01543	E2F-1	+	chr1	186650320	186650327	4.2	0	4.2
rs20417	MA0024	E2F1	-	chr1	186650320	186650327	4	0	4
rs20417	MA0017	NR2F1	-	chr1	186650319	186650332	0	2.5	2.5
rs20417	MA0057	MZF1_5-13	+	chr1	186650317	186650325	0	2.3	2.3
rs20417	MA0069	Pax6	-	chr1	186650313	186650326	1.6	0	1.6
rs2020918	M00932	Sp1	+	chr8	42072433	42072443	0	5.7	5.7
rs2020918	M00931	Sp1	+	chr8	42072433	42072442	0	5.4	5.4
rs2020918	M00733	SMAD4	+	chr8	42072431	42072445	4	0	4
rs2020918	M00072	CP2	-	chr8	42072431	42072441	0	3.4	3.4
rs2020918	M00720	CAC-binding protein	+	chr8	42072433	42072441	2.7	0	2.7
rs2020918	M00649	MAZ	+	chr8	42072433	42072440	0	2.4	2.4
rs2020918	MA0073	RREB1	-	chr8	42072432	42072451	0	1.3	1.3
rs1884082	M00929	MyoD	+	chr14	95078670	95078685	4.5	0	4.5
rs1884082	M00480	LUN-1	-	chr14	95078667	95078681	0	3.5	3.5
rs1884082	M00706	TFII-I	+	chr14	95078675	95078683	1.6	0	1.6
rs1800759	M00746	Elf-1	-	chr4	100065506	100065517	4.1	0	4.1
rs1800759	M00655	PEA3	+	chr4	100065506	100065512	2.7	0	2.7
rs1800759	M00678	Tel-2	+	chr4	100065504	100065513	2.5	0	2.5
rs1800759	MA0062	GABPA	-	chr4	100065505	100065514	2.4	0	2.4
rs1800759	MA0038	Gfi	+	chr4	100065501	100065509	2.4	4.1	1.7
rs1800590	M00931	Sp1	-	chr8	19796670	19796679	0	4.7	4.7
rs1800590	T02338	Sp3	+	chr8	19796668	19796681	0	4.4	4.4
rs1800590	T01528	RORalpha2	+	chr8	19796663	19796673	4.3	0	4.3
rs1800590	M00157	RORalpha2	+	chr8	19796663	19796674	3.8	0	3.8
rs1800590	M00515	PPARG	-	chr8	19796664	19796686	3.8	0	3.8
rs1800590	MA0072	RORA_2	+	chr8	19796663	19796674	3.6	0	3.6
rs1800590	MA0105	NFKB1	-	chr8	19796669	19796679	0	2.7	2.7
rs1800590	MA0066	PPARG	+	chr8	19796666	19796685	2.3	0	2.3
rs1800590	MA0071	RORA_1	+	chr8	19796664	19796673	1.1	0	1.1
rs1465952	M00761	p53 decamer	+	chr11	4114523	4114542	6.5	0	6.5
rs1465952	MA0106	TP53	-	chr11	4114525	4114544	5.7	1.5	4.2
rs1465952	T05056	Max	-	chr11	4114534	4114539	3.5	0	3.5
rs12885713	M00650	MTF-1	-	chr14	90863349	90863362	0	3.9	3.9
rs12885713	M00733	SMAD4	+	chr14	90863353	90863367	0	3.3	3.3
rs11836625	M00923	Adf-1	+	chr12	21525699	21525719	5.7	0	5.7
rs11836625	T02384	Nkx2-2	-	chr12	21525700	21525707	0	4	4
rs11836625	MA0017	NR2F1	+	chr12	21525694	21525707	0	1.9	1.9
rs2422493	T00302	GAL4	+	chr9	107690991	107691007	6.3	0	6.3
rs2422493	M00974	SMAD	+	chr9	107690990	107691000	0	4.5	4.5
rs2422493	M00701	SMAD3	-	chr9	107690991	107690999	0	4.4	4.4
rs2422493	M00733	SMAD4	+	chr9	107690988	107691002	0	3.6	3.6
rs2422493	T04292	Smad4	+	chr9	107690991	107690998	0	3.5	3.5
rs2422493	MA0092	Hand1::Tcfe2a	-	chr9	107690990	107690998	0	2.7	2.7
rs6943999	T01666	RFX1	-	chr7	107531274	107531281	0	3.3	3.3
rs6943999	MA0019	Ddit3::Cebpa	-	chr7	107531271	107531280	1.6	0	1.6
rs3806174	T00244	Egr-1	+	chr1	87794005	87794013	0	5	5
rs3806174	M00649	MAZ	-	chr1	87794003	87794010	0	3.4	3.4
rs3806174	M00444	VDR	-	chr1	87794004	87794018	0	3.2	3.2
rs3806174	M00629	Eve	+	chr1	87794004	87794013	0	1.5	1.5
rs10993994	M00483	ATF6	+	chr10	51549493	51549500	0	6.1	6.1
rs10993994	T02790	bZIP911	+	chr10	51549493	51549500	0	5.7	5.7
rs10993994	MA0096	bZIP910	+	chr10	51549492	51549498	0	5.2	5.2
rs10993994	M00443	Opaque-2	-	chr10	51549492	51549503	0	5.2	5.2
rs10993994	M00917	CREB	+	chr10	51549490	51549500	0	4.8	4.8
rs10993994	T02975	TGA1	+	chr10	51549493	51549500	0	4.6	4.6
rs10993994	MA0018	CREB1	+	chr10	51549488	51549499	0	4.5	4.5
rs10993994	T02969	STF1	+	chr10	51549493	51549500	0	4.3	4.3
rs10993994	MA0097	bZIP911	+	chr10	51549491	51549502	0	4.2	4.2
rs10993994	M00689	unc-86	-	chr10	51549495	51549504	3	0	3
rs10993994	T02795	TGA2	-	chr10	51549493	51549499	0	1.8	1.8
rs10993994	T01306	SKO1	+	chr10	51549492	51549499	0	1.4	1.4
rs10993994	MA0089	NFE2L1::MafG	+	chr10	51549492	51549496	0	1.3	1.3
rs10993994	T00165	deltaCREB	+	chr10	51549493	51549498	0	1.2	1.2
rs10993994	MA0067	Pax2	-	chr10	51549490	51549496	0	1	1
rs10993994	T00846	TREB-1	+	chr10	51549493	51549498	0	1	1
rs3212931	T01211	HNF-1alpha	+	chr19	45927310	45927322	0	5.9	5.9
rs3212931	T00369	HNF-1alpha	+	chr19	45927310	45927322	0	5.2	5.2
rs3212931	MA0046	HNF1A	+	chr19	45927309	45927322	1.7	6	4.3
rs3212931	MA0041	Foxd3	+	chr19	45927307	45927317	0	3.1	3.1
rs3212931	MA0047	Foxa2	+	chr19	45927306	45927317	0	2.1	2.1
rs3212931	MA0013	br_Z4	-	chr19	45927311	45927321	0	1.3	1.3
rs3212931	MA0063	Nkx2-5	+	chr19	45927311	45927317	0	1	1
rs869736	T05444	RFX5:RFXAP:RFXANK	-	chr11	67205461	67205474	0	6.2	6.2
rs869736	M00973	E2A	+	chr11	67205461	67205468	0	4	4
rs869736	MA0043	HLF	+	chr11	67205453	67205464	0	2.8	2.8
rs869736	M00513	ATF3	+	chr11	67205455	67205465	0	2.8	2.8
rs869736	M00701	SMAD3	+	chr11	67205461	67205469	0	2.7	2.7
rs869736	MA0097	bZIP911	+	chr11	67205453	67205464	0	1.9	1.9
rs869736	T01602	CREMtaualpha	-	chr11	67205455	67205462	0	1.7	1.7
rs16147	M00979	Pax-6	+	chr7	24323405	24323418	0	4.2	4.2
rs16147	MA0007	Ar	-	chr7	24323393	24323413	0	1.5	1.5
rs3813929	M00238	Barbie Box	-	chrX	113818515	113818529	0	3.9	3.9
rs386049	M00506	LIM1	-	chr22	18924267	18924278	3.9	0	3.9
rs386049	T00077	CACCC-binding factor	-	chr22	18924267	18924275	3.7	0	3.7
rs386049	MA0006	Arnt::Ahr	+	chr22	18924270	18924274	0	1.6	1.6
rs386049	MA0079	SP1	+	chr22	18924268	18924276	1	2.4	1.4
rs11588974	T03718	WRKY1	+	chr1	27481763	27481777	0	5.3	5.3
rs11588974	M00022	Hb	+	chr1	27481771	27481780	0	4.1	4.1
rs11588974	MA0082	squamosa	+	chr1	27481771	27481784	0	3.6	3.6
rs11588974	T00769	Sry-beta	+	chr1	27481762	27481772	0	3.4	3.4
rs11588974	MA0082	squamosa	+	chr1	27481770	27481783	2.1	0	2.1
rs11588974	M00091	BR-C Z1	+	chr1	27481761	27481778	1.9	0	1.9
rs11588974	MA0010	br_Z1	+	chr1	27481764	27481776	1.7	0	1.7
rs11588974	MA0049	hb	+	chr1	27481771	27481780	2.4	4.1	1.7
rs11588974	M00681	WRKY	-	chr1	27481768	27481778	2.3	3.9	1.6
rs659366	T01823	(unknown)	-	chr11	73694751	73694761	0	3.4	3.4
rs659366	M00328	Pax-8	+	chr11	73694748	73694764	0	3.3	3.3
rs659366	M00097	Pax-6	-	chr11	73694745	73694761	8.3	11.3	3
rs659366	M00936	HBP-1a	-	chr11	73694750	73694759	2.7	0	2.7
rs659366	MA0014	Pax5	+	chr11	73694745	73694763	4.1	6.5	2.4
rs659366	M00666	Sry-beta	-	chr11	73694749	73694757	0	2.1	2.1
rs659366	MA0069	Pax6	-	chr11	73694748	73694761	7.8	9.5	1.7
rs659366	T01122	Pax-6	-	chr11	73694748	73694761	8.9	10.5	1.6
rs659366	MA0034	Gamyb	+	chr11	73694747	73694754	1.3	0	1.3
rs659366	T00165	deltaCREB	+	chr11	73694751	73694756	1.2	0	1.2
rs659366	T01120	MCBF	+	chr11	73694753	73694758	1.1	0	1.1
rs2107538	M00080	Evi-1	-	chr17	34207772	34207782	0	6.2	6.2
rs2107538	M00078	Evi-1	-	chr17	34207772	34207787	0	3.4	3.4
rs5718	T02450	GKLF	+	chr16	23193859	23193870	0	5.5	5.5
rs5718	T02284	CTCF	-	chr16	23193860	23193880	0	3.6	3.6
rs2276109	M00937	TGA1a	-	chr11	102745785	102745806	3.5	0	3.5
rs2276109	T00124	c-Fos	-	chr11	102745784	102745791	2.8	0	2.8
rs2276109	MA0012	br_Z3	-	chr11	102745787	102745797	1.7	0	1.7
rs2276109	MA0040	Foxq1	+	chr11	102745789	102745799	1.6	0	1.6
rs2276109	M00513	ATF3	+	chr11	102745784	102745793	2.7	1.3	1.4
rs2276109	MA0048	NHLH1	-	chr11	102745788	102745798	0	1	1
rs730012	MA0076	ELK4	+	chr5	179220636	179220644	0	1.4	1.4
rs730012	T01299	MPBF	+	chr5	179220637	179220643	0	1.3	1.3
rs1800588	M00622	C/EBPgamma	-	chr15	58723666	58723678	0	2.8	2.8
rs1800588	M00633	GBF	+	chr15	58723674	58723682	0	2.6	2.6
rs1800588	T04539	RPN4	-	chr15	58723668	58723675	2.3	0	2.3
rs1800588	MA0093	USF1	+	chr15	58723673	58723679	1.7	0	1.7
rs28095	M00257	RREB-1	-	chr5	52285108	52285121	3.8	0	3.8
rs28095	M00072	CP2	-	chr5	52285116	52285126	3.4	0	3.4
rs28095	MA0073	RREB1	-	chr5	52285102	52285121	3.1	0.4	2.7
rs28095	MA0079	SP1	+	chr5	52285109	52285117	1.8	0	1.8
rs28095	M00008	Sp1	+	chr5	52285108	52285117	3.4	2.4	1
rs28095	MA0007	Ar	-	chr5	52285109	52285129	0	1	1
rs27646	M00695	ETF	+	chr5	52285072	52285078	1.1	2.8	1.7
rs27646	MA0111	Spz1	+	chr5	52285075	52285085	0	1.1	1.1
rs1800795	MA0014	Pax5	-	chr7	22766641	22766659	1.3	0	1.3
rs1800955	M00333	ZF5	+	chr11	636779	636790	0	3.1	3.1
rs1800955	T00244	Egr-1	-	chr11	636779	636787	3	0	3
rs1800955	M00982	KROX	-	chr11	636774	636787	0	2.7	2.7
rs1800955	M00982	KROX	-	chr11	636776	636789	2	0	2
rs1800955	T00490	MAZ	+	chr11	636780	636787	0	1.7	1.7
rs1800955	MA0073	RREB1	-	chr11	636765	636784	1.9	0.9	1
rs16260	M00959	ER	+	chr16	68771028	68771037	4.4	0	4.4
rs16260	M00730	HAC1	+	chr16	68771029	68771040	2.8	0	2.8
rs16260	MA0016	usp	+	chr16	68771027	68771036	1.4	0	1.4
rs2569190	MA0057	MZF1_5-13	+	chr5	140012909	140012917	2.9	1.2	1.7
rs2569190	M00531	NERF1a	+	chr5	140012902	140012919	0.7	1.8	1.1
rs405509	M00733	SMAD4	-	chr19	45408827	45408841	0	4.8	4.8
rs405509	MA0092	Hand1::Tcfe2a	+	chr19	45408831	45408839	1.3	4.3	3
rs405509	M00482	Pitx2	-	chr19	45408832	45408842	0	2.8	2.8
rs405509	MA0073	RREB1	-	chr19	45408820	45408839	0	1.6	1.6
rs449647	T01468	ZID	+	chr19	45408557	45408568	0	5	5
rs449647	M00085	ZID	+	chr19	45408557	45408568	0	4.6	4.6
rs449647	MA0074	RXRA::VDR	-	chr19	45408561	45408574	2	0	2
rs2854116	M00446	Spz1	-	chr11	116700163	116700174	2.3	0	2.3
rs2854116	MA0106	TP53	-	chr11	116700156	116700175	0	1.2	1.2
rs2854116	MA0073	RREB1	+	chr11	116700159	116700178	5.5	4.3	1.2
rs2854116	M00257	RREB-1	+	chr11	116700160	116700173	5.2	4.2	1
