# Supplementary material for: Large-scale computational identification of regulatory SNPs with rSNP-MAPPER
Source: BMC Genomics. 2012 Jun 18;13(Suppl 4):S7. doi: 10.1186/1471-2164-13-S4-S7 (PMC3303742; doi:10.1186/1471-2164-13-S4-S7)
Supplement: Additional file 2 — rSNP-MAPPER results on the data provided by Andersen et al. Excel spreadsheet showing the results of rSNP-MAPPER analysis on 20 known regulatory SNPs from Andersen et al [5]. [file 1471-2164-13-S4-S7-S2.xls]

## Sheet: Sheet1
Sequence	SNP	Model	Factor	Strand	Start	End	Score (bef)	Score (aft)	Change
AGTRL1_SP1	31T>C	M00444	VDR	-	22	36	4.9	0	4.9
AGTRL1_SP1	31T>C	M00933	Sp1	+	26	35	0	4.4	4.4
AGTRL1_SP1	31T>C	M00932	Sp1	-	24	34	0	4.3	4.3
AGTRL1_SP1	31T>C	M00649	MAZ	-	27	34	0	3.1	3.1
AGTRL1_SP1	31T>C	MA0073	RREB1	+	25	44	0.4	1.9	1.5
AGTRL1_SP1	31T>C	MA0057	MZF1_5-13	-	23	31	0	1.2	1.2
ITGA2_SP1	31T>C	M00257	RREB-1	-	22	35	3.8	0	3.8
ITGA2_SP1	31T>C	M00072	CP2	-	30	40	3.4	0	3.4
ITGA2_SP1	31T>C	MA0073	RREB1	-	16	35	3.1	0.4	2.7
ITGA2_SP1	31T>C	MA0079	SP1	+	23	31	1.8	0	1.8
ITGA2_SP1	31T>C	M00008	Sp1	+	22	31	3.4	2.4	1
ITGA2_SP1	31T>C	MA0007	Ar	-	23	43	0	1	1
NFKBIL1_USF1	31A>T	M00929	MyoD	+	26	41	7.4	0	7.4
NFKBIL1_USF1	31A>T	M00277	Lmo2 complex	+	30	38	4.9	0	4.9
NFKBIL1_USF1	31A>T	M00693	E12	+	28	38	4.1	0	4.1
NFKBIL1_USF1	31A>T	MA0086	sna	+	30	35	1.9	0	1.9
NFKBIL1_USF1	31A>T	MA0048	NHLH1	+	28	38	1.4	0	1.4
NFKBIL1_USF1	31A>T	T00489	Max-isoform2	-	30	35	1.4	0	1.4
IRF2_IRF1	31A>C	M00453	IRF-7	+	28	43	4.1	0	4.1
IRF2_IRF1	31A>C	MA0051	IRF2	+	22	39	4.5	0.8	3.7
IRF2_IRF1	31A>C	MA0020	Dof2	+	30	35	1.5	0	1.5
IRF2_IRF1	31A>C	MA0021	Dof3	+	30	35	1.5	0	1.5
IRF2_IRF1	31A>C	MA0010	br_Z1	+	27	39	1	0	1
AFP_HNF-1a	31C>A	MA0046	HNF1A	-	27	40	1.7	6	4.3
AFP_HNF-1a	31C>A	T01951	(unknown)	+	30	39	0	3.7	3.7
AFP_HNF-1a	31C>A	T01211	HNF-1alpha	+	27	39	6.6	9.7	3.1
AFP_HNF-1a	31C>A	MA0046	HNF1A	+	26	39	8	10.3	2.3
AFP_HNF-1a	31C>A	M00725	HP1 site factor	+	30	41	3.8	5.4	1.6
AFP_HNF-1a	31C>A	MA0063	Nkx2-5	+	28	34	0	1.4	1.4
AFP_HNF-1a	31C>A	MA0011	br_Z2	+	29	36	1.3	0	1.3
AFP_HNF-1a	31C>A	MA0054	myb.Ph3	+	29	37	0	1.2	1.2
AFP_HNF-1a	31C>A	T00369	HNF-1alpha	+	27	39	8.1	9.2	1.1
AFP_HNF-1b	31G>A	MA0046	HNF1A	-	20	33	1.9	6.2	4.3
AFP_HNF-1b	31G>A	M00269	XFD-3	-	22	35	0	3.3	3.3
AFP_HNF-1b	31G>A	T05017	HNF-4	-	30	40	3.3	0	3.3
AFP_HNF-1b	31G>A	M00790	HNF1	-	17	34	5.6	8.5	2.9
AFP_HNF-1b	31G>A	T05236	PPAR-gamma:RXR-alpha	+	29	39	0	2.9	2.9
AFP_HNF-1b	31G>A	T00369	HNF-1alpha	-	20	32	5.5	8.1	2.6
AFP_HNF-1b	31G>A	MA0083	SRF	-	21	32	1.9	0	1.9
AFP_HNF-1b	31G>A	MA0017	NR2F1	-	27	40	1.9	0	1.9
AFP_HNF-1b	31G>A	M00091	BR-C Z1	+	22	39	4.8	6.7	1.9
AFP_HNF-1b	31G>A	MA0010	br_Z1	+	25	37	3.1	4.9	1.8
AFP_HNF-1b	31G>A	M00095	CDP	-	20	31	7.6	5.8	1.8
AFP_HNF-1b	31G>A	T01211	HNF-1alpha	+	20	32	7.7	9.1	1.4
AFP_HNF-1b	31G>A	M00790	HNF1	+	18	35	5.2	6.5	1.3
AFP_HNF-1b	31G>A	MA0046	HNF1A	+	19	32	7.1	8.4	1.3
SP1_NFY	31T>G	T00500	MCM1	-	25	34	5.1	0	5.1
SP1_NFY	31T>G	MA0060	NFYA	-	23	35	4.2	0	4.2
SP1_NFY	31T>G	M00665	Sp3	+	26	39	2.8	0	2.8
SP1_NFY	31T>G	T00233	EFI	-	24	33	2.5	0	2.5
SP1_NFY	31T>G	T00349	HAP2	+	27	36	4.2	1.9	2.3
SP1_NFY	31T>G	T00350	HAP3	+	27	36	4.2	1.9	2.3
SP1_NFY	31T>G	MA0005	AG	-	24	34	1.6	0	1.6
SP1_NFY	31T>G	MA0078	Sox17	+	28	34	1.4	0	1.4
ALOX15_SPI1	31C>T	M00746	Elf-1	-	28	39	0	6	6
ALOX15_SPI1	31C>T	MA0038	Gfi	-	23	31	0	3.5	3.5
ALOX15_SPI1	31C>T	MA0081	SPIB	-	30	36	0	2.7	2.7
ALOX15_SPI1	31C>T	MA0107	RELA	+	24	33	0	1.7	1.7
ALOX15_SPI1	31C>T	MA0023	dl_2	+	24	33	0	1.3	1.3
ALOX15_SPI1	31C>T	MA0051	IRF2	-	22	39	0	1.1	1.1
CETP_SP1	31C>A	M00061	MIG1	-	29	45	5	0	5
CETP_SP1	31C>A	M00446	Spz1	-	22	33	3.8	0	3.8
CETP_SP1	31C>A	M00665	Sp3	-	29	42	2.9	0	2.9
CETP_SP1	31C>A	MA0023	dl_2	-	22	31	1	0	1
SFTPB_SP-1	31T>C	T01679	PacC	-	26	31	0	1.2	1.2
SFTPB_SP-1	31T>C	T01546	E2F-4	+	26	33	0	1.6	1.6
SFTPB_SP-1	31T>C	MA0024	E2F1	+	26	33	0	1.6	1.6
PTGS2_c-MYB	31T>C	T00701	PTF1-beta	-	25	33	0	3.5	3.5
PTGS2_c-MYB	31T>C	T00204	E12	+	26	33	0	3.4	3.4
PTGS2_c-MYB	31T>C	M00712	myogenin	+	26	33	0	3.1	3.1
PTGS2_c-MYB	31T>C	MA0091	TAL1::TCF3	-	26	35	0	1.9	1.9
PTGS2_c-MYB	31T>C	M00913	MYB	-	25	32	1.7	0	1.7
PTGS2_c-MYB	31T>C	M00644	LBP-1	+	28	34	0	1.1	1.1
LIPC_USF	31C>T	M00622	C/EBPgamma	-	22	34	0	2.8	2.8
LIPC_USF	31C>T	M00633	GBF	+	30	38	0	2.6	2.6
LIPC_USF	31C>T	T04539	RPN4	-	24	31	2.3	0	2.3
LIPC_USF	31C>T	MA0093	USF1	+	29	35	1.7	0	1.7
FTH1_NFY	31C>A	M00720	CAC-binding protein	-	28	36	0	3.4	3.4
FTH1_NFY	31C>A	M00933	Sp1	+	28	37	5	2.7	2.3
FTH1_NFY	31C>A	T00759	Sp1	-	29	36	3.9	2.9	1
HOXB7_USF1	31C>G	M00112	CF1 / USP	-	25	33	6.4	0	6.4
HOXB7_USF1	31C>G	MA0016	usp	-	24	33	6.8	1.5	5.3
HOXB7_USF1	31C>G	T00117	CF1	-	26	33	5.3	0	5.3
HOXB7_USF1	31C>G	M00931	Sp1	-	29	38	5.3	0	5.3
HOXB7_USF1	31C>G	M00933	Sp1	+	30	39	5.1	0	5.1
HOXB7_USF1	31C>G	M00017	ATF	+	24	37	0	4.7	4.7
HOXB7_USF1	31C>G	M00721	CACCC-binding factor	-	30	45	4.7	0	4.7
HOXB7_USF1	31C>G	MA0097	bZIP911	-	20	31	5.4	0.8	4.6
HOXB7_USF1	31C>G	MA0074	RXRA::VDR	-	18	32	4.2	0	4.2
HOXB7_USF1	31C>G	M00916	CREB	-	23	36	0	3.8	3.8
HOXB7_USF1	31C>G	M00008	Sp1	-	29	38	3.5	0	3.5
HOXB7_USF1	31C>G	T00812	TFEB-isoform1	+	20	31	6.8	4	2.8
HOXB7_USF1	31C>G	T01078	GBF1	-	21	31	2.8	0	2.8
HOXB7_USF1	31C>G	MA0079	SP1	-	29	37	3.4	0.7	2.7
HOXB7_USF1	31C>G	M00932	Sp1	-	28	38	6.6	4.2	2.4
HOXB7_USF1	31C>G	MA0018	CREB1	-	23	34	2.1	0	2.1
HOXB7_USF1	31C>G	M00514	ATF4	+	25	36	0	2	2
HOXB7_USF1	31C>G	M00441	GBF	-	20	31	3.8	1.9	1.9
HOXB7_USF1	31C>G	MA0018	CREB1	+	22	33	0	1.9	1.9
HOXB7_USF1	31C>G	MA0059	MYC::MAX	-	21	31	5	3.2	1.8
HOXB7_USF1	31C>G	T00140	c-Myc	+	21	31	5.3	3.6	1.7
HOXB7_USF1	31C>G	M00401	ABF1	-	13	39	10.9	9.4	1.5
HOXB7_USF1	31C>G	M00442	ABF	+	19	34	6.4	4.9	1.5
HOXB7_USF1	31C>G	MA0007	Ar	+	16	36	1.3	0	1.3
HOXB7_USF1	31C>G	T00165	deltaCREB	+	27	32	0	1.2	1.2
HOXB7_USF1	31C>G	T03820	ABF1	-	21	31	4.4	3.3	1.1
HOXB7_USF1	31C>G	M00796	USF	+	20	31	7.9	6.9	1
HOXB7_USF1	31C>G	M00440	CG1	+	21	31	2.3	1.3	1
FLT1_P53	31G>A	M00261	Olf-1	-	13	32	0	5.1	5.1
FLT1_P53	31G>A	MA0106	TP53	+	25	44	1.1	5.3	4.2
FLT1_P53	31G>A	M00730	HAC1	+	24	35	3.3	0	3.3
FLT1_P53	31G>A	M00034	p53	+	27	46	0	3.1	3.1
FLT1_P53	31G>A	MA0006	Arnt::Ahr	+	29	33	1.6	0	1.6
FLT1_P53	31G>A	MA0014	Pax5	+	19	37	2.9	1.4	1.5
FLT1_P53	31G>A	MA0004	Arnt	+	28	33	1.4	0	1.4
FLT1_P53	31G>A	MA0111	Spz1	+	23	33	0	1.3	1.3
GPD2_NRF2	31G>T	M00746	Elf-1	+	21	32	4.9	0	4.9
GPD2_NRF2	31G>T	M00023	HOXA5 (Hox-1.3)	-	15	44	0	4.7	4.7
GPD2_NRF2	31G>T	M00771	Ets	-	25	32	4.6	0	4.6
GPD2_NRF2	31G>T	T00669	Ovo-B	+	28	33	0	4.3	4.3
GPD2_NRF2	31G>T	M00648	MAF	+	22	37	3.5	0	3.5
GPD2_NRF2	31G>T	M00046	GCR1	-	25	33	3	0	3
GPD2_NRF2	31G>T	T01400	Ets-1 deltaVII	+	25	32	3	0	3
GPD2_NRF2	31G>T	M00655	PEA3	-	26	32	2.7	0	2.7
GPD2_NRF2	31G>T	MA0088	znf143	-	23	42	0	2.3	2.3
F9_HLF	31G>T	T00428	ISGF-3	+	29	38	0	6.8	6.8
F9_HLF	31G>T	T00423	IRF-1	-	29	38	0	6.1	6.1
F9_HLF	31G>T	M00972	IRF	-	29	39	0	5.8	5.8
F9_HLF	31G>T	T00425	IRF-2	-	30	39	0	5.2	5.2
F9_HLF	31G>T	T00424	IRF-1	-	29	38	0	5	5
F9_HLF	31G>T	T04673	IRF-3	-	30	39	0	4.8	4.8
F9_HLF	31G>T	T00698	PR-beta	-	23	32	0	2.9	2.9
F9_HLF	31G>T	T01660	PR-alpha	-	23	32	0	2.9	2.9
F9_HLF	31G>T	T01692	T3R-beta1	+	30	39	2.9	0	2.9
F9_HLF	31G>T	T01693	T3R-beta2	+	30	39	2.9	0	2.9
F9_HLF	31G>T	T00772	STE12	+	29	34	0	2.2	2.2
F9_HLF	31G>T	MA0051	IRF2	-	29	46	0	1.8	1.8
F9_HLF	31G>T	MA0007	Ar	+	29	49	1	0	1
OPRM1_NFKB	31G>A	T00648	Oct-2.2	-	25	32	0	2.6	2.6
OPRM1_NFKB	31G>A	MA0038	Gfi	-	26	34	0	2.5	2.5
OPRM1_NFKB	31G>A	MA0022	dl_1	+	27	38	1.7	0	1.7
OPRM1_NFKB	31G>A	MA0002	RUNX1	+	25	33	1.5	0	1.5
FECH_SP1	31C>G	M00114	Tax/CREB	+	22	35	0	5	5
FECH_SP1	31C>G	M00979	Pax-6	+	26	39	4.7	0	4.7
FECH_SP1	31C>G	MA0071	RORA_1	-	27	36	1.4	0	1.4
TCOf1_YY1	31C>T	MA0079	SP1	-	28	36	1.4	0	1.4
