# Supplementary material for: Large-scale computational identification of regulatory SNPs with rSNP-MAPPER
Source: BMC Genomics. 2012 Jun 18;13(Suppl 4):S7. doi: 10.1186/1471-2164-13-S4-S7 (PMC3303742; doi:10.1186/1471-2164-13-S4-S7)
Supplement: Additional file 3 — rSNP-MAPPER results on the data provided by Macintyre et al. Excel spreadsheet showing the results of rSNP-MAPPER analysis on 11 disease-associated regulatory SNPs from Macintyre et al [6]. [file 1471-2164-13-S4-S7-S3.xls]

## Sheet: Sheet1
SNP	Model	Factor	Chrom	Start	End	Score (bef)	Score (aft)	Change
rs668853	T01923	(unknown)	chr9	85311139	85311147	5.5	0	5.5
rs668853	M00797	HIF1	chr9	85311144	85311157	5.5	0	5.5
rs668853	M00481	AR	chr9	85311142	85311156	0	4.2	4.2
rs668853	T00591	NF-kappaB(-like)	chr9	85311138	85311147	4	0	4
rs668853	M00808	Pax	chr9	85311137	85311147	3.7	0	3.7
rs668853	T00587	NF-kappaB	chr9	85311138	85311147	3.7	0	3.7
rs668853	MA0061	NF-kappaB	chr9	85311138	85311147	2.6	0	2.6
rs668853	M00007	Elk-1	chr9	85311134	85311148	2.1	0	2.1
rs668853	MA0023	dl_2	chr9	85311139	85311148	1.9	0	1.9
rs668853	MA0007	Ar	chr9	85311140	85311160	0	1.2	1.2
rs668853	M00466	HIF1	chr9	85311145	85311155	5.6	4.6	1
rs9300039	MA0052	MEF2A	chr11	41915362	41915371	1	6.5	5.5	Y
rs9300039	M00354	Dof3	chr11	41915350	41915370	0	5.1	5.1
rs9300039	T00505	aMEF-2	chr11	41915362	41915371	0	5	5
rs9300039	T01784	MEF-2A	chr11	41915362	41915371	0	4.5	4.5
rs9300039	M00042	SOX5	chr11	41915364	41915371	4.4	0	4.4
rs9300039	M00407	RSRFC4	chr11	41915361	41915375	0	3.8	3.8
rs9300039	M00006	MEF-2	chr11	41915360	41915375	0	3.6	3.6
rs9300039	T02290	FOXD3	chr11	41915359	41915369	3.5	0	3.5
rs9300039	M00026	RSRFC4	chr11	41915359	41915372	0	3.5	3.5
rs9300039	MA0087	Sox5	chr11	41915364	41915369	3.5	0	3.5
rs9300039	M00160	SRY	chr11	41915363	41915372	3.4	0	3.4
rs9300039	MA0084	SRY	chr11	41915363	41915369	3.4	0	3.4
rs9300039	MA0049	hb	chr11	41915360	41915369	0	3.1	3.1
rs9300039	MA0041	Foxd3	chr11	41915359	41915369	3.9	0.9	3
rs9300039	M00130	FOXD3	chr11	41915359	41915369	3.4	0.5	2.9
rs9300039	MA0078	Sox17	chr11	41915364	41915370	2.9	0	2.9
rs9300039	T02460	FOXJ1	chr11	41915364	41915370	2.6	0	2.6
rs9300039	T01004	MEF-2A	chr11	41915362	41915370	2.5	5	2.5
rs9300039	T02505	MEF-2DAB	chr11	41915362	41915371	0	2.5	2.5
rs9300039	M00410	SOX9	chr11	41915364	41915373	2.4	0	2.4
rs9300039	MA0051	IRF2	chr11	41915351	41915368	0	2.3	2.3
rs9300039	T01286	ROX1	chr11	41915363	41915369	2	0	2
rs9300039	M00423	FOXJ2	chr11	41915362	41915375	5.5	3.6	1.9
rs9300039	MA0008	HAT5	chr11	41915364	41915370	1.9	0	1.9
rs9300039	MA0001	AGL3	chr11	41915362	41915371	0	1.5	1.5
rs9512730	M00261	Olf-1	chr13	28077137	28077156	0	4.9	4.9
rs9512730	M00275	Mat1-Mc	chr13	28077129	28077146	0	3.8	3.8
rs9512730	M00915	AP-2	chr13	28077143	28077155	6.7	4	2.7	Y
rs9512730	M00977	EBF	chr13	28077143	28077153	0	2.2	2.2
rs16901979	M00451	Nkx3-1	chr8	128124906	128124916	0	4.3	4.3
rs16901979	M00713	TBP	chr8	128124909	128124917	0	4.3	4.3
rs16901979	M00082	Evi-1	chr8	128124907	128124917	4.2	0	4.2
rs16901979	M00632	GATA-4	chr8	128124908	128124919	0	3.6	3.6
rs16901979	MA0052	MEF2A	chr8	128124908	128124917	0	2.7	2.7
rs16901979	MA0082	squamosa	chr8	128124912	128124925	0	1.8	1.8
rs1480597	MA0091	TAL1::TCF3	chr10	45161103	45161112	0	4.8	4.8
rs1480597	MA0007	Ar	chr10	45161099	45161119	3.9	0	3.9
rs1480597	MA0031	FOXD1	chr10	45161108	45161115	0	2.4	2.4
rs1480597	MA0061	NF-kappaB	chr10	45161100	45161109	1.4	0	1.4
rs1480597	MA0101	REL	chr10	45161100	45161109	1.2	0	1.2
rs499818	MA0045	HMG-I/Y	chr6	13332458	13332472	0	2.8	2.8
rs17027625	T04096	Smad3	chr3	31445574	31445581	0	4.9	4.9	Y
rs17027625	M00092	BR-C Z2	chr3	31445579	31445592	4.3	0	4.3
rs17027625	M00701	SMAD3	chr3	31445573	31445581	0	3.6	3.6
rs17027625	T04292	Smad4	chr3	31445574	31445581	0	3.5	3.5
rs17027625	MA0045	HMG-I/Y	chr3	31445578	31445592	2.4	0	2.4
rs17027625	MA0092	Hand1::Tcfe2a	chr3	31445574	31445582	0	1.9	1.9
rs13394720	T00680	Pax-3	chr2	234502113	234502123	0	6.6	6.6	Y
rs13394720	T04742	ATF6	chr2	234502114	234502133	0	6.1	6.1
rs13394720	T02338	Sp3	chr2	234502116	234502129	0	4.6	4.6
rs13394720	M00144	Pax-5	chr2	234502110	234502137	3.8	0	3.8
rs13394720	M00654	OSBZ8	chr2	234502115	234502128	0	3	3
rs13394720	MA0073	RREB1	chr2	234502106	234502125	3.3	0.5	2.8
rs13394720	M00694	E4F1	chr2	234502117	234502126	0	2.5	2.5
rs13394720	M00033	p300	chr2	234502111	234502121	2.7	3.8	1.1
rs13394720	T00846	TREB-1	chr2	234502118	234502123	0	1	1
rs16984239	M00269	XFD-3	chr2	18234440	18234453	0	4	4
rs16984239	MA0047	Foxa2	chr2	18234441	18234452	0	3.2	3.2
rs16984239	M00005	AP-4	chr2	18234441	18234458	3	0	3
rs16984239	T01053	HNF-3beta	chr2	18234443	18234449	0	2	2	Y
rs16984239	MA0101	REL	chr2	18234438	18234447	1.7	0	1.7
rs16984239	T03974	WRKY2	chr2	18234439	18234447	0	1.5	1.5
rs16984239	MA0031	FOXD1	chr2	18234443	18234450	0	1.3	1.3
rs16984239	MA0107	RELA	chr2	18234438	18234447	1.1	0	1.1
rs4118325	M00069	YY1	chr1	107577827	107577843	0	4.8	4.8	Y
rs4118325	M00059	YY1	chr1	107577830	107577841	0	3.3	3.3
rs4118325	T00915	YY1	chr1	107577828	107577836	0	3	3
